# Supplementary material for: TP63–TRIM29 axis regulates enhancer methylation and chromosomal instability in prostate cancer
Source: Epigenetics Chromatin. 2024 Mar 14;17:6. doi: 10.1186/s13072-024-00529-7 (PMC10938740; doi:10.1186/s13072-024-00529-7)
Supplement: Supplementary file 1 — Additional file 1: Table S1. related to Figure 1. Data sets used in the study. Sheet1—List of all datasets used in the study. Sheet2—List of PRAD sample IDs used in the study. Table S2 related to Figure 2. TP63 regulates the gene cluster associated with epigenetic variability and chromosomal instability in PRAD. Sheet1—list of genes from TP63 cluster. Sheet2—Ontology analysis of the TP63 cluster genes. Gene Ontology (GO) terms related to biological process. Sheet3—Ontology analysis of the TP63 cluster genes. Gene Ontology (GO) terms related to cellular components. Table S3 related to Figure 3. CpG sites associated with TP63 cluster belong to TP63-dependent enhancers and super-enhancer. Sheet1—list of CpG sites associated with TP63 cluster. Sheet2—Ontology analysis of genes located near the TP63 CpG sites. Gene Ontology (GO) terms related to biological process. Sheet3—Ontology analysis of genes located near the TP63 CpG sites. Disease ontology. Table S4 related to Figure 4. TRIM29 interacts with TP63 and regulates expression of the TP63 cluster. Sheet1—Ontology analysis of the TP63 cluster genes under TP63 and TRIM29 simultaneously regulation. Gene Ontology (GO) terms related to biological process. Table S5 related to Figure 5. TRIM29 promotes decrease of chromosomal instability in PRAD. Sheet1—Partners of TRIM29 in RWPE-1 cells. Sheet2—Association between the TP63 cluster and the response to genotoxic stress. Figure S1. related to Figure 2. A GSEA plots evaluating the TP63 cluster signatures upon differential expressing genes between cancer and normal samples in TCGA dataset. B Boxenplot represents expression level of TP63 in TCGA PRAD samples. Each successive level outward 50%-percentile contains half of the remaining data. C Expression of TP63 in PRAD and normal prostate epithelium cell lines. D Immunoblot (IB) analysis of overexpression (OE) of TP63 in PC3 cells and knockdown (KD) of TP63 in the RWPE-1 cells. Figure S2. related to Figure 3. A Representation of DN [file 13072_2024_529_MOESM1_ESM.zip › New folder/Table S1.xlsx]

## Sheet: Sheet1
List of all datasets used in study
Dataset_ID	Biological_source	Treatment	Target protein / epigenetic mark	Data_Type	Data_source
TCGA PRAD	Prostate adenocarcinoma			RNA-seq / 450K DNA methylation / Affymetrix 6.0	TCGA
ICGC PRAD	Prostate adenocarcinoma			RNA-seq	ICGC
GSE84042	Prostate adenocarcinoma			Affymetrix Human Gene 2.0 ST Array	GEO
GSE21032	Prostate adenocarcinoma			Affymetrix Human Exon 1.0 ST Array	GEO
GSE117403	Normal human prostate			scRNA-sequencig	GEO
GSE26238	MCF10A	KD TRIM29		Agilent-014850 Whole Human Genome Microarray 4x44K G4112F	GEO
GSE71375	HMEC	KD TRIM29		Illumina HumanHT-12 V4.0 expression beadchip	GEO
E-MTAB-1471	Prostate epithelium	OE TP63, KD TP63		Agilent Whole Human Genome Microarray 4x44K 014850 G4112F	ArrayExpress
GSE135257	ME180	KD TP63		RNA-seq	GEO
GSE115462	pancreatic ductal adenocarcinoma	KD TP63, OE TP63		RNA-seq	GEO
GSE115461	pancreatic ductal adenocarcinoma		TP63, H3K27ac	ChIP-seq	GEO
GSE63094	RWPE-1		H3K27ac, H3K4me1/3	ChIP-seq	GEO
GSM2400265	PrEC		DNAseI	DNAseI-seq	GEO
GSE57498	PrEC		H3K27ac, H3K4me1/3	ChIP-seq	GEO
GSE57498	PC3		H3K27ac, H3K4me1/3	ChIP-seq	GEO
GSE73783	LNCaP		H3K27ac, H3K4me1	ChIP-seq	GEO
GSE40050	LNCaP		H3K4me3	ChIP-seq	GEO
GSM1670256	NCI-660		DNA-methylation	450K methylation array	GEO
GSM1669628	BPH-1		DNA-methylation	450K methylation array	GEO
GSM1841884	PC3		DNA-methylation	450K methylation array	GEO
GSM1841885	PC3		DNA-methylation	450K methylation array	GEO
GSM1670339	PC3		DNA-methylation	450K methylation array	GEO
GSM1670051	LNCaP_FGC		DNA-methylation	450K methylation array	GEO
GSM1670571	VCaP		DNA-methylation	450K methylation array	GEO
GSM1670396	RWPE-1		DNA-methylation	450K methylation array	GEO
GSM2309157	PrEC		DNA-methylation	450K methylation array	GEO
GSM1670397	RWPE2		DNA-methylation	450K methylation array	GEO
GSM999368	LNCaP		DNA-methylation	450K methylation array	GEO
GSM2309154	LNCaP		DNA-methylation	450K methylation array	GEO
GSM1669565	22RV1		DNA-methylation	450K methylation array	GEO
GSM1841882	LNCaP		DNA-methylation	450K methylation array	GEO
GSM2309156	PrEC		DNA-methylation	450K methylation array	GEO
GSM2309155	LNCaP		DNA-methylation	450K methylation array	GEO
GSM1669745	DU145		DNA-methylation	450K methylation array	GEO
GSM1841881	LNCaP		DNA-methylation	450K methylation array	GEO
GSM999369	PrEC		DNA-methylation	450K methylation array	GEO
GSM1841883	PC3		DNA-methylation	450K methylation array	GEO

## Sheet: Sheet2
List of PRAD sample IDs used in the study
Sample_Name	Type
TCGA-EJ-5505-01A	Tumor
TCGA-VN-A88I-01A	Tumor
TCGA-HC-7213-01A	Tumor
TCGA-H9-7775-01A	Tumor
TCGA-EJ-7797-01A	Tumor
TCGA-HC-7738-01A	Tumor
TCGA-HC-8264-01B	Tumor
TCGA-XK-AAJP-01A	Tumor
TCGA-G9-6379-01A	Tumor
TCGA-EJ-7314-01A	Tumor
TCGA-EJ-5527-01A	Tumor
TCGA-G9-6333-01A	Tumor
TCGA-HC-7749-01A	Tumor
TCGA-G9-6338-01A	Tumor
TCGA-G9-6496-01A	Tumor
TCGA-HC-7232-01A	Tumor
TCGA-EJ-A7NN-01A	Tumor
TCGA-CH-5750-01A	Tumor
TCGA-QU-A6IP-01A	Tumor
TCGA-J4-A67Q-01A	Tumor
TCGA-G9-6348-01A	Tumor
TCGA-M7-A721-01A	Tumor
TCGA-VP-A878-01A	Tumor
TCGA-KK-A7B1-01A	Tumor
TCGA-EJ-5525-01A	Tumor
TCGA-HC-7752-01A	Tumor
TCGA-2A-A8W3-01A	Tumor
TCGA-G9-6362-01A	Tumor
TCGA-WW-A8ZI-01A	Tumor
TCGA-EJ-A8FP-01A	Tumor
TCGA-G9-6377-01A	Tumor
TCGA-EJ-5519-01A	Tumor
TCGA-J4-A67L-01A	Tumor
TCGA-EJ-7783-01A	Tumor
TCGA-HC-8216-01A	Tumor
TCGA-HI-7169-01A	Tumor
TCGA-EJ-5498-01A	Tumor
TCGA-CH-5738-01A	Tumor
TCGA-KK-A7B2-01A	Tumor
TCGA-J4-A67S-01A	Tumor
TCGA-HC-7819-01A	Tumor
TCGA-YL-A8SH-01B	Tumor
TCGA-EJ-7328-01A	Tumor
TCGA-J4-A67K-01A	Tumor
TCGA-CH-5744-01A	Tumor
TCGA-EJ-A46E-01A	Tumor
TCGA-EJ-5526-01A	Tumor
TCGA-HC-7075-01A	Tumor
TCGA-EJ-5531-01A	Tumor
TCGA-CH-5767-01A	Tumor
TCGA-CH-5743-01A	Tumor
TCGA-M7-A720-01A	Tumor
TCGA-G9-6356-01A	Tumor
TCGA-EJ-7317-01A	Tumor
TCGA-EJ-5514-01A	Tumor
TCGA-EJ-8468-01A	Tumor
TCGA-G9-6499-01A	Tumor
TCGA-EJ-5504-01A	Tumor
TCGA-J4-A67M-01A	Tumor
TCGA-CH-5794-01A	Tumor
TCGA-HC-7210-01A	Tumor
TCGA-M7-A724-01A	Tumor
TCGA-HC-7080-01A	Tumor
TCGA-J4-A83J-01A	Tumor
TCGA-J9-A52B-01A	Tumor
TCGA-EJ-5507-01A	Tumor
TCGA-H9-A6BX-01A	Tumor
TCGA-HC-A6HY-01A	Tumor
TCGA-XK-AAJR-01A	Tumor
TCGA-G9-6494-01A	Tumor
TCGA-EJ-A7NG-01A	Tumor
TCGA-G9-6369-01A	Tumor
TCGA-EJ-5524-01A	Tumor
TCGA-EJ-7792-01A	Tumor
TCGA-EJ-AB27-01A	Tumor
TCGA-EJ-7784-01A	Tumor
TCGA-HC-7209-01A	Tumor
TCGA-G9-7510-01A	Tumor
TCGA-J4-A67R-01A	Tumor
TCGA-EJ-5532-01A	Tumor
TCGA-EJ-8472-01A	Tumor
TCGA-HC-7820-01A	Tumor
TCGA-EJ-A7NH-01A	Tumor
TCGA-XJ-A9DK-01A	Tumor
TCGA-EJ-7330-01A	Tumor
TCGA-EJ-7218-01B	Tumor
TCGA-EJ-5530-01A	Tumor
TCGA-2A-A8VX-01A	Tumor
TCGA-VN-A88Q-01A	Tumor
TCGA-HC-A632-01A	Tumor
TCGA-EJ-5508-01A	Tumor
TCGA-YL-A8SI-01A	Tumor
TCGA-HC-7818-01A	Tumor
TCGA-QU-A6IN-01A	Tumor
TCGA-HC-7078-01A	Tumor
TCGA-EJ-A8FN-01A	Tumor
TCGA-HC-A6AL-01A	Tumor
TCGA-HI-7170-01A	Tumor
TCGA-CH-5761-01A	Tumor
TCGA-EJ-A7NJ-01A	Tumor
TCGA-EJ-A8FS-01A	Tumor
TCGA-XK-AAJU-01A	Tumor
TCGA-VN-A88N-01A	Tumor
TCGA-J4-A83L-01A	Tumor
TCGA-CH-5737-01A	Tumor
TCGA-XK-AAJT-01A	Tumor
TCGA-HC-A6AN-01A	Tumor
TCGA-EJ-A8FU-01A	Tumor
TCGA-YL-A8S9-01A	Tumor
TCGA-G9-6336-01A	Tumor
TCGA-J4-A83N-01A	Tumor
TCGA-J4-A67O-01A	Tumor
TCGA-XK-AAIW-01A	Tumor
TCGA-YL-A8S8-01A	Tumor
TCGA-EJ-7791-01A	Tumor
TCGA-EJ-7794-01A	Tumor
TCGA-EJ-A46D-01A	Tumor
TCGA-YL-A8SJ-01B	Tumor
TCGA-G9-6370-01A	Tumor
TCGA-G9-6373-01A	Tumor
TCGA-ZG-A8QX-01A	Tumor
TCGA-HC-7212-01A	Tumor
TCGA-CH-5771-01A	Tumor
TCGA-J4-A83K-01A	Tumor
TCGA-G9-6343-01A	Tumor
TCGA-HC-A6AP-01A	Tumor
TCGA-HC-7736-01A	Tumor
TCGA-G9-6351-01A	Tumor
TCGA-HC-7742-01A	Tumor
TCGA-KK-A8IL-01A	Tumor
TCGA-CH-5792-01A	Tumor
TCGA-HC-7211-01A	Tumor
TCGA-M7-A725-01A	Tumor
TCGA-J4-A67N-01A	Tumor
TCGA-EJ-5506-01A	Tumor
TCGA-VP-A87H-01A	Tumor
TCGA-EJ-7327-01A	Tumor
TCGA-EJ-7318-01B	Tumor
TCGA-EJ-5515-01A	Tumor
TCGA-G9-6367-01A	Tumor
TCGA-HC-A6HX-01A	Tumor
TCGA-G9-6363-01A	Tumor
TCGA-VN-A88P-01A	Tumor
TCGA-KK-A6E8-01A	Tumor
TCGA-FC-A66V-01A	Tumor
TCGA-EJ-5509-01A	Tumor
TCGA-ZG-A8QW-01A	Tumor
TCGA-EJ-7785-01A	Tumor
TCGA-G9-6384-01A	Tumor
TCGA-2A-A8VL-01A	Tumor
TCGA-EJ-5522-01A	Tumor
TCGA-J9-A52E-01A	Tumor
TCGA-EJ-5496-01A	Tumor
TCGA-EJ-7315-01A	Tumor
TCGA-KK-A59V-01A	Tumor
TCGA-EJ-A7NF-01A	Tumor
TCGA-HI-7168-01A	Tumor
TCGA-J4-A83I-01A	Tumor
TCGA-EJ-7788-01A	Tumor
TCGA-2A-A8VO-01A	Tumor
TCGA-G9-6342-01A	Tumor
TCGA-EJ-5501-01A	Tumor
TCGA-EJ-7786-01A	Tumor
TCGA-EJ-A7NM-01A	Tumor
TCGA-ZG-A8QY-01A	Tumor
TCGA-J4-A6M7-01A	Tumor
TCGA-CH-5765-01A	Tumor
TCGA-G9-6498-01A	Tumor
TCGA-EJ-7781-01A	Tumor
TCGA-G9-6353-01A	Tumor
TCGA-EJ-A46F-01A	Tumor
TCGA-G9-7519-01A	Tumor
TCGA-M7-A71Z-01A	Tumor
TCGA-HC-8266-01A	Tumor
TCGA-EJ-A65D-01A	Tumor
TCGA-G9-6371-01A	Tumor
TCGA-FC-A8O0-01A	Tumor
TCGA-FC-7961-01A	Tumor
TCGA-EJ-7331-01A	Tumor
TCGA-G9-6385-01A	Tumor
TCGA-HC-A631-01A	Tumor
TCGA-CH-5745-01A	Tumor
TCGA-EJ-A65G-01A	Tumor
TCGA-G9-6365-01A	Tumor
TCGA-YL-A9WX-01A	Tumor
TCGA-CH-5748-01A	Tumor
TCGA-J9-A52C-01A	Tumor
TCGA-CH-5768-01A	Tumor
TCGA-HC-A6AO-01A	Tumor
TCGA-G9-6329-01A	Tumor
TCGA-EJ-5521-01A	Tumor
TCGA-YL-A8SQ-01B	Tumor
TCGA-VN-A88L-01A	Tumor
TCGA-CH-5766-01A	Tumor
TCGA-VP-A872-01A	Tumor
TCGA-HC-7079-01A	Tumor
TCGA-ZG-A9ND-01A	Tumor
TCGA-CH-5739-01A	Tumor
TCGA-EJ-5517-01A	Tumor
TCGA-HC-8262-01A	Tumor
TCGA-EJ-8474-01A	Tumor
TCGA-EJ-5518-01A	Tumor
TCGA-G9-6332-01A	Tumor
TCGA-HC-A6AS-01A	Tumor
TCGA-EJ-A7NK-01A	Tumor
TCGA-HI-7171-01A	Tumor
TCGA-EJ-5495-01A	Tumor
TCGA-H9-A6BY-01A	Tumor
TCGA-CH-5754-01A	Tumor
TCGA-EJ-7115-01A	Tumor
TCGA-G9-6366-01A	Tumor
TCGA-VP-A87K-01A	Tumor
TCGA-YL-A9WI-01A	Tumor
TCGA-G9-6339-01A	Tumor
TCGA-CH-5789-01A	Tumor
TCGA-EJ-A6RA-01A	Tumor
TCGA-YL-A8SR-01B	Tumor
TCGA-VP-A879-01A	Tumor
TCGA-HC-7231-01A	Tumor
TCGA-EJ-A65B-01A	Tumor
TCGA-J4-A67T-01A	Tumor
TCGA-CH-5740-01A	Tumor
TCGA-G9-7525-01A	Tumor
TCGA-FC-A6HD-01A	Tumor
TCGA-G9-6361-01A	Tumor
TCGA-CH-5761-11A	Normal
TCGA-EJ-7317-11A	Normal
TCGA-CH-5768-11A	Normal
TCGA-EJ-7784-11A	Normal
TCGA-EJ-7125-11A	Normal
TCGA-G9-6365-11A	Normal
TCGA-EJ-A8FO-11A	Normal
TCGA-HC-8262-11A	Normal
TCGA-EJ-7321-11A	Normal
TCGA-HC-7752-11A	Normal
TCGA-HC-7819-11A	Normal
TCGA-HC-7740-11A	Normal
TCGA-EJ-7793-11A	Normal
TCGA-HC-8258-11A	Normal
TCGA-CH-5769-11A	Normal
TCGA-EJ-7315-11A	Normal
TCGA-EJ-7330-11A	Normal
TCGA-EJ-7792-11A	Normal
TCGA-G9-6384-11A	Normal
TCGA-EJ-7783-11A	Normal
TCGA-EJ-7781-11A	Normal
TCGA-HC-7737-11A	Normal
TCGA-EJ-7123-11A	Normal
TCGA-HC-7745-11A	Normal
TCGA-J4-A83J-11A	Normal
TCGA-G9-6496-11A	Normal
TCGA-EJ-7794-11A	Normal
TCGA-HC-7211-11A	Normal
TCGA-HC-7738-11A	Normal
TCGA-CH-5767-11B	Normal
TCGA-EJ-7797-11A	Normal
TCGA-G9-6356-11A	Normal
TCGA-EJ-7331-11A	Normal
TCGA-EJ-7789-11A	Normal
TCGA-G9-6499-11A	Normal
TCGA-EJ-7786-11A	Normal
TCGA-G9-6362-11A	Normal
TCGA-G9-6351-11A	Normal
TCGA-EJ-7328-11A	Normal
TCGA-EJ-7327-11A	Normal
TCGA-EJ-7314-11A	Normal
TCGA-HC-8260-11A	Normal
TCGA-G9-6363-11A	Normal
TCGA-HC-8259-11A	Normal
TCGA-G9-6342-11A	Normal
TCGA-EJ-7785-11A	Normal
TCGA-G9-6333-11A	Normal
TCGA-EJ-7782-11A	Normal
TCGA-G9-6348-11A	Normal
TCGA-EJ-7115-11A	Normal
TCGA-HC-7747-11A	Normal
TCGA-HC-7742-11A	Normal
