# Supplementary material for: TP63–TRIM29 axis regulates enhancer methylation and chromosomal instability in prostate cancer
Source: Epigenetics Chromatin. 2024 Mar 14;17:6. doi: 10.1186/s13072-024-00529-7 (PMC10938740; doi:10.1186/s13072-024-00529-7)
Supplement: Supplementary file 1 — Additional file 1: Table S1. related to Figure 1. Data sets used in the study. Sheet1—List of all datasets used in the study. Sheet2—List of PRAD sample IDs used in the study. Table S2 related to Figure 2. TP63 regulates the gene cluster associated with epigenetic variability and chromosomal instability in PRAD. Sheet1—list of genes from TP63 cluster. Sheet2—Ontology analysis of the TP63 cluster genes. Gene Ontology (GO) terms related to biological process. Sheet3—Ontology analysis of the TP63 cluster genes. Gene Ontology (GO) terms related to cellular components. Table S3 related to Figure 3. CpG sites associated with TP63 cluster belong to TP63-dependent enhancers and super-enhancer. Sheet1—list of CpG sites associated with TP63 cluster. Sheet2—Ontology analysis of genes located near the TP63 CpG sites. Gene Ontology (GO) terms related to biological process. Sheet3—Ontology analysis of genes located near the TP63 CpG sites. Disease ontology. Table S4 related to Figure 4. TRIM29 interacts with TP63 and regulates expression of the TP63 cluster. Sheet1—Ontology analysis of the TP63 cluster genes under TP63 and TRIM29 simultaneously regulation. Gene Ontology (GO) terms related to biological process. Table S5 related to Figure 5. TRIM29 promotes decrease of chromosomal instability in PRAD. Sheet1—Partners of TRIM29 in RWPE-1 cells. Sheet2—Association between the TP63 cluster and the response to genotoxic stress. Figure S1. related to Figure 2. A GSEA plots evaluating the TP63 cluster signatures upon differential expressing genes between cancer and normal samples in TCGA dataset. B Boxenplot represents expression level of TP63 in TCGA PRAD samples. Each successive level outward 50%-percentile contains half of the remaining data. C Expression of TP63 in PRAD and normal prostate epithelium cell lines. D Immunoblot (IB) analysis of overexpression (OE) of TP63 in PC3 cells and knockdown (KD) of TP63 in the RWPE-1 cells. Figure S2. related to Figure 3. A Representation of DN [file 13072_2024_529_MOESM1_ESM.zip › New folder/Table S5.xlsx]

## Sheet: Sheet1
Protein partners of TRIM29 in RWPE-1 cells
Gene_Name	IP_TRIM29_rep1	IP_TRIM29_rep2	IP_TRIM29_rep3	IP_cntr_rep1	IP_cntr_rep2	IP_cntr_rep3	log2FC
CHAF1A	0	1	3	0	0	0	2.85837524271889
DDB1	0	8	13	3	0	5	1.33943456592298
MSH2	0	7	15	1	0	0	4.35222865414342
MSH6	0	6	14	5	3	0	1.3946292161651
PRPF19	8	14	16	3	3	0	2.92899559458424
RAD23B	0	3	1	0	0	1	1.90744886035371
TP53BP1	0	5	2	0	0	0	3.6639025024198
TP63	3	5	10	0	0	0	5.20129078046736

## Sheet: Sheet2
Association between the TP63 cluster and the response to genotoxic stress
Drug_Name	OR	pval
RPE-1 Olivieri M et al., A Genetic Map of the Response to DNA Damage in Human Cells, Cell, 2020
Cisplatin-1	0.616044	0.635872
CPT-1	0.744506	0.822096
Etoposide	0.838814	1.000000
HU-chronic	1.057146	0.828549
IR	0.689694	0.665028
Doxorubicin	0.354417	0.182358
H2O2	0.744506	0.822096
MMS	0.536608	0.379892
Pyridostatin	0.175325	0.046029
UV	0.244601	0.193085
Bleomycin	1.311816	0.502799
Olaparib	1.648003	0.187166
AZD6738	0.919890	1.000000
Cisplatin-2	0.000000	0.277748
Cisplatin-3	0.000000	0.186691
ICRF-187	0.940898	1.000000
Formaldehyde	0.732676	0.823093
PhenDC3	0.778714	0.820508
Duocarmycin	0.165438	0.031863
Trabectedin	0.203456	0.095229
Calicheamicin	0.388569	0.247252
Gemcitabine	1.100960	0.824416
illudinS	0.278973	0.270079
MLN4924	0.165885	0.031872
MNNG	0.323365	0.377244
KBrO3	0.000000	0.035031
CD437	0.429663	0.333118
CPT-2	0.000000	0.053561
BPDE	1.623313	0.216304
HU-acute	0.794491	0.820368
PladB	0.169542	0.047292
HeLa, Schleicher EM et al., Dual genome-wide CRISPR knockout and CRISPR activation screens identify mechanisms that regulate the resistance to multiple ATR inhibitors, PLoS Genet., 2020
AZD6738	0.3696	0.0061
VE822	0.3487	0.0065
